# Supplementary material for: Genome-wide identification and phylogenetic and expression pattern analyses of EPF/EPFL family genes in the Rye (Secale cereale L.)
Source: BMC Genomics. 2024 May 30;25:532. doi: 10.1186/s12864-024-10425-9 (PMC11137924; doi:10.1186/s12864-024-10425-9)
Supplement: Supplementary file 2 — Supplementary Material 2 [file 12864_2024_10425_MOESM2_ESM.xls]

## Sheet: Table S1
Table S1. Characterization of ten conserved motifs in ScEPF/EPFL sequences
Motif	Width	E-value	Motif consensus
1	19	3.46e-89	SEYKPLAWRCRCGGRLYMP
2	21	3.86e-88	PPRCESRCGACNPCKPVQVPV
3	45	1.27e-32	MAMSSSPLRAFLAAMLLSFLLGAATTSSRTTPPMLSASQNLAEDK
4	11	5.5e-29	HLFFLAACLLL
5	10	1.2e-27	VDEAAANVRY
6	7	1.26e-44	NLQEEIK
7	6	1.56e-60	EQYAWZ
8	15	6.84e-25	EEPPKYGRRGLIGSR
9	8	3.21e-19	KRKRKEKE
10	13	1.65e-23	DIGDPMNSDYRVK
11	6	9.26e-28	GWENQE
12	6	2.91e-43	EQGHHG

## Sheet: Table S2
Table S2. Duplication events of ScEPF/EPFLs
Segment pairs	Ka	Ks	Ka/Ks	purifying selection	Divergent time
ScEPF1&ScEPF2	0.500467	0.713365	0.701558	Yes	54.8742
ScEPFL2&ScEPFL7	0.444084	2.28339	0.194484	Yes	175.646
ScEPFL4&ScEPFL1	0.375655	0.53137	0.706956	Yes	40.8746
ScEPFL6&ScEPFL2	0.375618	1.46195	0.25693	Yes	112.458
ScEPFL6&ScEPFL7	0.422301	1.51607	0.278549	Yes	116.621
ScEPFL8&ScEPFL5	0.904347	2.47942	0.364742	Yes	190.724
ScEPFL9&ScEPFL8	0.0152969	0.0205141	0.745677	Yes	1.57801
ScEPFL9&ScEPFL5	0.905364	2.52294	0.358852	Yes	194.073
ScEPFL10&ScEPFL4	0.449797	0.946289	0.475328	Yes	72.7914
ScEPFL10&ScEPFL1	0.405404	0.858849	0.472032	Yes	66.0653
Ka: non-synonymous rate, Ks: synonymous rate, T: divergent time ( T=Ks/ (2×6.5×10^-9)×10^-6 million years ago (MYA)).

## Sheet: Table S3
Table S3. Expression of ScEPF/EPFLs genes in different different developmental stages of leaves and stems
Gene Name	Root	Stem	Leaf	Spikelet	10DAP	20DAP	30DAP	40DAP
EPF1	0	0	0	0	0	0.56	0	0
EPF2	0	0	0	0	0	0	0	0
EPFL1	0	0	0	5.96	4.77	0	0	0
EPFL2	0	0	0	0	0	0	0	0
EPFL3	0	0	0	0	0	0	0	0
EPFL4	0	0	0	0	0	1.16	0	0
EPFL5	0	0	0	0	0	0	0	0
EPFL6	0	0	0	0	0	0	0	0
EPFL7	0	0	0	25.74	0	2.69	0	0
EPFL8	0	0	0	0	0	0	0	0
EPFL9	0	0	0	7.15	1.14	0	0.77	0
EPFL10	0	7.22	0	14.56	1.46	0	0	0

## Sheet: Table S4
Table S4. Sequences of primers used in qRT-PCR
Gene Name	Forward primer sequence (5′ → 3′)	Reverse primer sequence (5′ → 3′)
ScActin	CGTGTTGGATTCTGGTGATG	AGCCACATATGCGAGCTTCT
ScEPF1	CACACCAAGTTCAGGCGTCGAT	CTCTCCTTGAGCGTCGTCATCC
ScEPF2	GAGAAGGAGGAGGAGGATGGGT	TCGGCGATGGAGCACTTGAAG
ScEPFL1	CATCTCCTCTTCGGGCGTTCCT	TCTGAGAAGCGGAGAGCATCGG
ScEPFL2	CATCTCCTCTTCGGGCGTTCCT	TCTGAGAAGCGGAGAGCATCGG
ScEPFL3	TCCTGCTACTTTACTCCTCGCT	GGCTCCTTGAGCTGGTAATGC
ScEPFL4	GCTGCGGAAGAGGAAGAGGAAG	ACGGCTTGTAGTTGGAGTGGTC
ScEPFL5	TGCCGTTGCCTCTGTTCTTCC	CCTGCTCCTTACTGGTGCGAAT
ScEPFL6	GGCGGTAAAGCAGCACTGGAT	TGGGTAGTACTCGAGCGGGAAG
ScEPFL7	TATGCTACGGCTGCTCGTCCTC	ATCGCTGCTCCTGCCACCAT
ScEPFL8	TTCTTCCTCGCCTGCTGCCT	CGCACTTGCACTTCCACCTGAC
ScEPFL9	TGGTGGTGCTGGCCTTGTGTA	TGGCTCTTGACCGCTCCTGATT
ScEPFL10	CCTGCTCCTCTTCTTCCTCCTC	ACTTGGGCGGTTTCTCCTTGTT

## Sheet: Table S5
Table S1. EPF/EPFL genes used in the phylogenetic analyses.
Triticum aestivum		Arabidopsis thaliana		Triticum aestivum
ScEPF1	SECCE2Rv1G0105600	AtEPF1	At2g20875	TaEPF1-2A	TraesCS2A02G526100
ScEPF2	SECCE2Rv1G0132300	AtEPF2	At1g34245	TaEPF1-2B	TraesCS2B02G556200
ScEPFL1	SECCE1Rv1G0042640	AtEPFL1	At5g10310	TaEPF1-2D	TraesCS2D02G528900
ScEPFL2	SECCE2Rv1G0096780	AtEPFL2	At4g37810	TaEPF2-2A	TraesCS2A02G3430000
ScEPFL3	SECCE3Rv1G0160890	AtEPFL3	At3g13898, AB499312	TaEPF2-2B	TraesCS2B02G3406000
ScEPFL4	SECCE3Rv1G0195960	AtEPFL4	At4g14723	TaEPF2-2D	TraesCS2D02G3213000
ScEPFL5	SECCE3Rv1G0206730	AtEPFL5	At3g22820	TaEPFL1-6A	TraesCS6A02G3170000
ScEPFL6	SECCE4Rv1G0216540	AtEPFL6	At2g30370	TaEPFLl-6B	TraesCS6B02G3475000
ScEPFL7	SECCE4Rv1G0221020	AtEPFL7	At1g71866, AB499313	TaEPFL1-6D	TraesCS6D02G2965000
ScEPFL8	SECCE6Rv1G0408100	AtEPFL8	At1g80133	TaEPFL2-2A	TraesCS2A02G2681000
ScEPFL9	SECCE6Rv1G0408210	AtEPFL9/Stomagen	At4g12970	TaEPFL2-2D	TraesCS2D02G2561000
ScEPFL10	SECCE7Rv1G0468440			TaEPFL2-4A	TraesCS4A02G2570000
				TaEPFL2-4B	TraesCS4B02G0575000
				TaEPFL2-4D	TraesCS4D02G0577000
				TaEPFL3-3B	TraesCS3B02G1239000
				TaEPFL3-3D	TraesCS3D02G1076000
				TaEPFL4-4A	TraesCS4A02G0283000
				TaEPFL4-4B	TraesCS4B02G2777000
				TaEPFL4-4D	TraesCS4D02G2760000
				TaEPFL5-1B	TraesCS1B02G3096000
				TaEPFL5-1D	TraesCS1D02G2991000
				TaEPFL6-3A	TraesCS3A02G3460000
				TaEPFL6-3B	TraesCS3B02G3777000
				TaEPFL6-3D	TraesCS3D02G3397000
				TaEPFL7-5A	TraesCS5A02G0130000
				TaEPFL7-5D	TraesCS5D02G0183000
				TaEPFL8-4A	TraesCS4A02G2924000
				TaEPFL8-4B	TraesCS4B02G0217000
				TaEPFL8-4D	TraesCS4D02G0194000
				TaEPFL9-3A	TraesCS3A02G4199000
				TaEPFL9-3B	TraesCS3B02G4553000
				TaEPFL9-3D	TraesCS3D02G415500
				TaEPFL9-7A	TraesCS7A02G2559000
				TaEPFL9-7B	TraesCS7B02G1524000
				TaEPFL9-7D	TraesCS7D02G2543000
